# Supplementary material for: Age group differences in association between IADL decline and depressive symptoms in community-dwelling elderly
Source: BMC Geriatr. 2019 Nov 13;19:309. doi: 10.1186/s12877-019-1333-6 (PMC6854629; doi:10.1186/s12877-019-1333-6)
Supplement: Supplementary file 1 — Additional file 1: Table S1. Adjusted Odds Ratios (95%CI) of Depressive symptoms for each baseline characteristic stratified by age groups (70s and 80s) and depressive status. [file 12877_2019_1333_MOESM1_ESM.xls]

## Sheet: Stable1
Supplement Table 1. Adjusted Odds Ratios (95%CI) of Depressive symptoms for each baseline characteristic stratified by age groups (70s and 80s) and depressive status.
	70s age groups		80s age groups
	without depressive symptoms	with depressive symptoms	without depressive symptoms	with depressive symptoms
	(n=383)	(n=156)	(n=320)	(n=199)
Mean (95%CI)
MoCA-J score	1 (Ref.)	-0.19 (-0.81, 0.43)	1 (Ref.)	-0.23 (-0.87, 0.41)
Body Mass Index (kg/m2)	1 (Ref.)	-0.03 (-0.58, 0.52)	1 (Ref.)	0.23 (-0.43, 0.88)
ORs (95%CI)
Female	1 (Ref.)	0.71 (0.45, 1.11)	1 (Ref.)	0.9 (0.59, 1.38)
History of stroke	1 (Ref.)	1.12 (0.42, 2.73)	1 (Ref.)	1.51 (0.64, 3.52)
History of heart disease	1 (Ref.)	0.83 (0.44, 1.49)	1 (Ref.)	1.27 (0.77, 2.08)
Dissatisfaction of household income	1 (Ref.)	2.07 (1.27, 3.34)	1 (Ref.)	2.21 (1.32, 3.71)
Education of less than 16 years	1 (Ref.)	1.55 (0.83, 3.01)	1 (Ref.)	0.59 (0.34, 1.04)
Hypertension	1 (Ref.)	0.94 (0.6, 1.47)	1 (Ref.)	1.1 (0.71, 1.71)
Dyslipidemia	1 (Ref.)	1.1 (0.72, 1.71)	1 (Ref.)	1.36 (0.91, 2.04)
Diabetes	1 (Ref.)	1.23 (0.63, 2.33)	1 (Ref.)	0.54 (0.26, 1.03)
Solitary living	1 (Ref.)	1.16 (0.63, 2.08)	1 (Ref.)	1.66 (1.03, 2.65)
All models were adjusted for every covariate shown in Supplemental Table 1. Abbreviations: IADL, instrumental activities of daily living; MoCA-J, Japanese version of the Montreal Cognitive Assessment.
